# Supplementary material for: The Global Influence of Sodium on Cyanobacteria in Resuscitation from Nitrogen Starvation
Source: Biology (Basel). 2023 Jan 19;12(2):159. doi: 10.3390/biology12020159 (PMC9952445; doi:10.3390/biology12020159)
Supplement: Supplementary file 1 [file biology-12-00159-s001.zip]

Archive with 4 entries (4 files):
- Figure_S1.pdf
- Figure_S2.pdf
- Legends_Supplementary.pdf
- Table_S1_Metabolomic_Data.xlsx
