# Supplementary material for: The Global Influence of Sodium on Cyanobacteria in Resuscitation from Nitrogen Starvation
Source: Biology (Basel). 2023 Jan 19;12(2):159. doi: 10.3390/biology12020159 (PMC9952445; doi:10.3390/biology12020159)
Supplement: Supplementary file 1 [file biology-12-00159-s001.zip › Table_S1_Metabolomic_Data.xlsx]

## Sheet: normalised Metabolome
metabolomic data normalised to the OD750 of the respective sample
presence of sodium					+NaCl			-Na+			+NaCl			-Na+			+NaCl			-Na+			+NaCl			-Na+			+NaCl			-Na+			+NaCl			-Na+			+NaCl			-Na+
time +N [h]					0			0			1			1			2			2			3			3			6			6			12			12			24			24
KEGG	Metabolite	Add	Score	Category	1	2	3	4	5	6	7	8	9	10	11	12	13	14	15	16	17	18	19	20	21	22	23	24	25	26	27	28	29	30	31	32	33	34	35	36	37	38	39	40	41	42
C00042	Succinate	1	0.90993	Central Metabolism	0.509331	0.439763	0.97369	0.77498	0.453169	0.820411	0.438601	0.839353	1.01963	1.19287	0.88728	1.26789	0.638595	0.656378	1.08578	2.76554	4.61941	1.59118	1.00488	1.30065	1.12663	3.54228	0.98674	2.96472	0.799732	0.540086	0.603616	2.69106	3.96664	2.40104	2.22666	0.70691	0.640178	2.30684	4.12311	2.23345	0.585387	0.64393	1.3818	3.45055	1.43796	1.96733
C00049	L-Aspartic acid	1	0.96101	Amino acid metabolism	1.11953	0.818867	1.66974	1.19394	1.91503	1.90619	1.12642	0.383532	1.01483	0.786039	0.307238	0.445901	0.741853	0.440776	0.755081	1.05004	0.358884	0.408383	1.11805	0.431349	0.987366	0.63686	0.387609	0.404437	0.79952	0.616368	0.694711	0.738847	0.469168	0.644285	1.2784	1.74695	1.84778	1.78555	0.809752	1.36817	3.09548	3.01977	3.6068	1.33106	1.10681	1.28546
C00149	Malate	1	0.72596	Central Metabolism	0.515744	0.255746	0.242062	0.106618	0.243438	0.168985	0.17741	0.194344	0.408978	0.210345	0.128965	0.13088	0.275837	0.12932	0.345294	0.172452	0.214091	0.222314	0.489565	0.395662	0.259719	0.140476	0.24776	0.353148	0.113553	0.132263	0.190626	0.270995	0.144673	0.267086	0.247506	0.241103	0.185679	0.180605	0.0891258	0.142107	0.0583106	0.0662039	0.31611	0.0628819	0.0670183	0.0650673
C00129	Isopentenyl diphosphate / Dimethylallyl diphosphate	1	0.226777	Cofactor Synthesis	292.211	312.876	614.595	458.087	328.033	669.535	449.586	455.004	540.149	535.989	588.257	230.893	478.5	469.542	625.472	537.538	475.956	224.773	448.91	410.196	542.796	640.308	322.054	809.634	659.718	620.795	521.171	713.057	592.188	626.831	775.301	807.449	645.791	1008.64	361.02	662.303	676.437	336.08	456.845	625.661	563.806	1099.48
C00363	dTDP	1	0.945598	Others	0.459637	0.665246	0.736271	0.474542	0.341166	0.220454	0.280272	0.373476	0.463952	0.239341	0.280783	0.214313	0.268712	0.326828	0.545271	0.337846	0.222536	0.272596	0.426974	0.321566	0.67764	1.07785	0.292952	0.597263	0.430366	0.311076	0.532656	0.405435	0.215654	0.243608	0.355611	0.219992	0.246433	0.389441	0.153122	0.261596	0.326739	0.177014	0.195646	0.22784	0.180851	0.187128
C00029	UDP-Glucose	1	0.979804	Central Metabolism	0.15905	0.0274747	0.038455	0.0228354	0.0438703	0.0385444	0.090513	0.0272213	0.0874448	0.100154	0.0251619	0.0475188	0.0403372	0.0293185	0.0573088	0.120733	0.0541959	0.0570185	0.05736	0.0301818	0.0411199	0.0883142	0.0585917	0.124411	0.0603283	0.0349189	0.0613893	0.105234	0.0499091	0.0412213	0.0876389	0.0417554	0.0995068	0.0603297	0.047923	0.0774355	0.0742239	0.055129	0.0912452	0.0759069	0.0355249	0.0630615
C00043	UDP-N-acetyl-D-Glucosamine	1	0.92076	Central Metabolism	0.0756926	0.042518	0.0381819	0.0585092	0.0651485	0.0845851	0.052406	0.0510095	0.0523465	0.0649131	0.018012	0.0381278	0.103271	0.047458	0.0681604	0.051218	0.043183	0.0544016	0.0987084	0.0478714	0.117075	0.0843749	0.0605441	0.0696681	0.0615339	0.061868	0.0567025	0.0737564	0.091895	0.0894642	0.119237	0.0850711	0.0647772	0.0483417	0.0178598	0.0484135	0.143903	0.188416	0.131195	0.0569495	0.0563839	0.0538059
C00086	Urea (Carbamide)	1	0.983887	Amino acid metabolism	20.9596	20.5461	65.9309	23.4942	25.2325	24.5275	32.0781	24.9469	40.1333	28.7385	25.9022	35.8965	32.2136	47.6636	88.5261	34.76	23.5775	25.0249	28.9742	25.5249	62.9679	31.7908	15.895	31.3309	31.7126	21.3164	35.0195	63.9465	48.4148	81.3452	68.0537	76.5285	76.028	46.618	52.7683	60.983	37.8512	43.2488	50.0451	37.024	38.2458	39.4469
C00037	Glycine	1	0.951893	Amino acid metabolism	1.07913	0.688848	2.572	1.33847	2.3796	1.33023	1.18882	0.687554	1.07496	1.32456	0.70929	1.19036	1.19129	1.69499	2.16816	1.34929	1.37339	1.23168	1.15758	0.335315	0.848849	0.573568	0.846927	0.797473	1.59891	0.828156	0.890687	1.2061	0.76296	3.27893	1.84484	1.66455	1.99271	1.25348	0.834208	1.22346	1.44655	1.22439	1.46227	1.0671	0.772236	0.788022
C00041	Alanine	1	0.994859	Amino acid metabolism	0.252194	0.243611	0.485073	0.291714	0.291011	0.224008	0.398098	0.270537	0.495458	0.436809	0.266353	0.304068	0.323924	0.396136	0.651471	0.476985	0.246215	0.28851	0.376638	0.307073	0.680399	0.404444	0.217929	0.342679	0.658153	0.600751	0.71927	0.360656	0.394658	0.412507	1.47709	1.2879	1.29227	0.65761	0.318418	0.412275	3.03479	2.47369	2.45387	0.850073	0.641194	0.717088
C00065	Serine	1	0.994875	Amino acid metabolism	3.37658	2.48212	9.40557	3.16023	6.24426	3.56025	5.84984	2.75669	5.78262	6.27441	4.60436	4.60362	6.4212	6.76409	9.18869	10.8239	6.83714	5.20532	6.45666	3.82789	8.15229	6.08377	3.7856	7.6145	6.25904	5.6758	5.45444	6.61068	5.45454	9.6331	10.6032	7.68823	12.6136	10.3777	7.54207	7.93139	10.0549	8.11158	10.6412	8.32333	6.43922	7.02069
C00148	Proline	1	0.993867	Amino acid metabolism	0.61715	0.587075	1.42703	0.551138	1.05615	0.805095	0.836265	0.640756	0.665452	1.1687	0.841835	0.887969	0.370558	0.480699	1.43395	1.39882	1.07989	1.19723	0.840136	0.648858	1.20305	1.28034	0.804254	1.5011	0.885194	0.857597	0.859367	1.61966	1.2819	1.73573	0.485724	1.10791	1.14298	2.07548	1.12937	1.63373	2.2067	2.45581	2.39094	2.61411	1.79596	2.1359
C00263	Threonin	1	0.933077	Amino acid metabolism	0.276348	0.286117	0.702981	0.386779	0.534981	0.341204	0.480413	0.317048	0.42679	0.394627	0.287999	0.311138	0.401007	0.430258	0.616436	0.540782	0.308154	0.345304	0.458459	0.393832	0.685185	0.442139	0.238216	0.396726	0.613529	0.480109	0.484111	0.330297	0.307565	0.426649	0.864773	0.7029	0.862348	0.552341	0.300112	0.442809	0.839425	0.686854	0.838728	0.368199	0.406851	0.403647
C00407	Leucine/Isoleucine	1	0.837033	Amino acid metabolism	0.215117	0.216742	0.561225	0.262974	0.27506	0.284668	0.281017	0.203222	0.259945	0.294394	0.236001	0.215464	0.210559	0.299008	0.42087	0.29687	0.161643	0.170146	0.240339	0.199382	0.388181	0.152668	0.105621	0.188079	0.319334	0.318953	0.330896	0.183308	0.174896	0.237658	0.648639	0.667846	0.883867	0.405698	0.221718	0.295736	1.11711	0.972946	1.03199	0.343361	0.27732	0.283487
C00077	Ornithine	1	0.954612	Amino acid metabolism	8.16205	4.63052	25.2615	9.85566	12.8164	7.03354	7.88723	8.26543	10.2014	11.1077	5.4464	7.86722	11.4331	13.3767	16.3238	22.6401	9.05571	11.4513	10.1751	7.56378	18.939	7.71361	4.99796	11.9996	17.5952	9.3451	7.26659	11.5225	9.16186	20.4301	22.6337	15.5439	23.6867	12.4265	15.2376	14.7869	10.1449	10.2889	13.8021	10.0167	8.6344	7.87653
C00152	Asparagine	1	0.967102	Amino acid metabolism	0.0833237	0.0902802	0.220303	0.0614228	0.174407	0.0980793	0.169514	0.0959941	0.16111	0.128146	0.0507457	0.0724878	0.200962	0.160358	0.261591	0.119537	0.0878734	0.108609	0.0934613	0.136951	0.227087	0.111923	0.0677553	0.116603	0.170866	0.135398	0.174099	0.0970129	0.0919712	0.0962704	0.130299	0.11337	0.264061	0.185135	0.0983768	0.131165	0.163773	0.177088	0.188027	0.101859	0.116975	0.136794
C00064	Glutamine	1	0.99073	Amino acid metabolism	0.740815	0.766358	1.20139	0.73681	0.658526	1.43401	0.905824	0.736975	0.669844	0.621545	0.539067	0.509454	0.716693	0.722682	0.943769	0.535552	0.39954	0.514188	0.790082	0.750732	1.66481	0.469966	0.372881	0.551696	0.577445	0.622167	0.72423	0.512289	0.58288	0.726487	0.974055	0.738647	0.915993	0.667635	0.393361	0.652271	1.17339	1.26051	1.29883	0.594039	0.453734	0.656337
C00047	Lysine	1	0.977856	Amino acid metabolism	0.472235	0.399828	0.618419	0.413969	0.698184	0.558005	0.521818	0.549669	0.658108	1.23203	0.440623	0.626614	0.653649	0.521939	0.613555	1.25974	0.728689	0.586315	1.16956	0.570663	0.876975	1.00027	0.622139	0.762914	0.905002	0.591319	0.862513	0.947314	0.774385	0.595084	1.06957	0.762416	1.21318	0.816721	0.57998	1.0294	0.816028	0.885756	1.00118	1.01556	0.729611	0.737387
C00025	Glutamic acid	1	0.996572	Amino acid metabolism	0.342637	0.45164	0.800325	0.535174	0.436755	0.148057	1.46181	1.13813	2.18937	1.02485	0.622983	0.890001	1.27251	1.04302	2.02297	1.35599	0.773448	0.815908	2.2142	1.45123	2.59959	1.20749	0.953638	1.09679	2.82388	2.51988	2.37332	1.55719	1.36063	1.28141	3.26118	3.57571	3.32538	2.33331	1.07908	1.61429	2.39211	2.00363	2.28442	2.17425	1.74338	1.84023
C00073	Methionine	1	0.983374	Amino acid metabolism	0.136658	0.0971777	0.311078	0.223138	0.222393	0.145198	0.213702	0.161257	0.198634	0.24978	0.166741	0.208012	0.206899	0.208851	0.32583	0.408536	0.20309	0.198126	0.158535	0.247229	0.369113	0.327386	0.197121	0.165701	0.233014	0.232534	0.186538	0.265823	0.245553	0.326536	0.271846	0.344284	0.382224	0.403116	0.2746	0.342367	0.590264	0.603603	0.525103	0.505764	0.348177	0.435779
C00242	Guanine	1	0.976156	Nucleotide metabolism	0.1889	0.18862	0.417909	0.185124	0.256926	0.200291	0.279153	0.152494	0.331307	0.28404	0.207955	0.248763	0.167749	0.271758	0.241889	0.264397	0.251729	0.18075	0.210888	0.225954	0.428528	0.224921	0.196663	0.229029	0.161615	0.161188	0.2628	0.261269	0.26639	0.336321	0.218091	0.259855	0.44181	0.434742	0.27979	0.424609	0.168964	0.227284	0.245352	0.380407	0.34323	0.387706
C00135	Histidine	1	0.973727	Amino acid metabolism	0.179664	0.130906	0.71538	0.190541	0.453379	0.210224	0.340584	0.156988	0.287478	0.231849	0.139657	0.171925	0.314824	0.375043	0.444019	0.451094	0.260563	0.254238	0.284424	0.227907	0.487372	0.212377	0.131801	0.356085	0.529797	0.195427	0.183056	0.277736	0.231782	0.415781	0.482459	0.336194	0.568165	0.238735	0.264774	0.285139	0.233929	0.203404	0.262871	0.207799	0.172657	0.174296
C00079	Phenylalanine	1	0.996722	Amino acid metabolism	0.328402	0.249338	0.644237	0.357867	0.487767	0.371775	0.388191	0.276081	0.326689	0.512753	0.42336	0.444272	0.313165	0.534642	0.594228	0.821625	0.560562	0.64313	0.359944	0.327927	0.430557	0.959287	0.691219	0.886733	0.409741	0.363147	0.313299	0.854285	0.843902	1.32216	0.430114	0.400795	0.699099	1.07984	0.565712	0.905363	0.270435	0.224567	0.320611	0.512887	0.354184	0.436653
C00062	Arginine	1	0.991712	Amino acid metabolism	0.835188	0.496559	1.22498	0.878368	1.5859	0.9572	1.06857	0.647337	0.936907	0.658335	0.516985	0.618482	0.78046	0.910882	1.26471	0.709703	0.549853	0.454921	1.05147	0.657456	1.28093	0.44076	0.344532	0.870155	0.880788	0.637876	0.602611	0.681301	0.477086	0.691899	0.7152	0.824464	1.37043	0.849605	0.700207	0.816456	1.0584	1.62276	1.50816	0.792563	0.66074	0.762878
C00078	Tryptophan	1	0.994252	Amino acid metabolism	0.271316	0.357211	0.842418	0.25528	0.723082	0.323929	0.534633	0.27281	0.368294	0.323396	0.276578	0.362049	0.467207	0.665058	0.640653	0.623323	0.32714	0.337093	0.352992	0.240545	0.573833	0.295817	0.177959	0.417315	0.481581	0.231509	0.213795	0.324009	0.291431	0.570137	0.466531	0.400193	0.663913	0.376307	0.344041	0.310034	0.248162	0.227686	0.275605	0.178876	0.193294	0.195031
C00212	Adenosine	1	0.98883	Nucleotide metabolism	6.85053	0.931852	1.47418	0.694994	2.17153	7.10047	3.30564	2.49912	7.8956	7.97217	2.01557	7.69004	5.54244	6.47234	7.65093	22.5077	6.92509	18.2278	8.99215	1.65682	12.2301	4.83839	5.84288	9.5348	11.9146	2.31024	20.288	13.5182	5.90245	2.3805	4.31131	4.96199	24.3277	2.9242	15.3212	22.6634	1.78747	21.1921	22.7205	14.6416	18.0086	15.2873
C02077	Semicarbazide	1	0.971482	Others	15.0455	11.8534	15.791	10.5914	7.9809	9.17862	8.34449	12.4907	10.5005	9.8641	8.90332	11.342	9.11017	14.2398	17.0802	11.7995	5.26435	7.93624	9.35521	11.95	14.7304	11.9509	8.6254	8.50652	10.4276	10.218	13.0357	8.11205	8.45703	9.18743	9.9413	11.2075	17.0376	9.53847	8.19999	9.29693	6.42076	7.71055	7.47231	7.47697	7.49802	6.56822
C02714	N-Acetylputrescine	1	0.726122	Amino acid metabolism	0.0112948	0.00980397	0.0241313	0.0118437	0.00742432	0.00916262	0.00554007	0.0116402	0.0438043	0.00967375	0.00811402	0.00820993	0.0070859	0.0119895	0.0120154	0.034336	0.00688204	0.0266161	0.00639723	0.0291586	0.0333485	0.0104438	0.0071272	0.0134265	0.00900125	0.0094417	0.0161189	0.00802467	0.00772227	0.029005	0.00908769	0.00830813	0.0111551	0.0058263	0.00929579	0.0115306	0.00670529	0.00740446	0.00863795	0.00634546	0.00595133	0.00485044
C00993	D-Alanyl-Alanine	1	0.974724	Central Metabolism	0.040104	0.0523654	0.104486	0.0740238	0.0745217	0.0855011	0.0916623	0.0747737	0.0963392	0.0926872	0.0718768	0.0730835	0.106025	0.0545594	0.0903634	0.0681024	0.0552417	0.0660838	0.0829158	0.0924489	0.123667	0.115135	0.0804548	0.0777943	0.115804	0.101035	0.102946	0.0748592	0.0944237	0.0935271	0.0530564	0.0865858	0.116984	0.103412	0.0434394	0.0506881	0.0840806	0.0621291	0.0778323	0.0922243	0.060383	0.126832
C01037	7,8-Diaminononanoate	1	0.894885	Cofactor Synthesis	0.128419	0.116108	0.12126	0.113082	0.185249	0.0716765	0.0726876	0.171979	0.129626	0.162568	0.103862	0.0940371	0.118528	0.0941777	0.0827244	0.266268	0.16405	0.153715	0.138833	0.136148	0.211181	0.1145	0.128038	0.170245	0.103934	0.111539	0.166809	0.212627	0.211278	0.160829	0.106021	0.116802	0.145186	0.158739	0.164849	0.239643	0.0897741	0.0689462	0.0662456	0.210073	0.212055	0.17561
C00864	Pantothenic acid	1	0.260143	Cofactor metabolism	0.301673	0.303904	0.5314	0.48807	0.270822	0.331108	0.468785	0.4043	0.567433	0.601665	0.36688	0.500308	0.482721	0.356274	0.565819	0.857096	0.39721	0.479136	0.548128	0.554159	0.708839	0.819196	0.522095	0.797713	0.466218	0.642935	0.552043	1.09284	0.690907	1.31333	0.71778	0.671135	0.641535	1.55401	0.735618	1.35546	1.38057	1.04204	1.08309	1.81809	1.14653	1.60394
C01762	Xanthosine	1	0.648756	Nucleotide metabolism	2.68979	1.48657	7.22895	0.990713	0.835262	2.42839	2.3945	4.0233	2.64688	5.73268	8.66829	4.11033	2.71375	4.71217	1.6469	19.7061	5.01547	10.7261	3.55	3.69612	4.94456	5.11483	4.0538	8.78536	3.31188	1.18219	3.37208	11.2369	3.70216	3.82771	2.72435	3.83487	9.88486	2.05091	8.21332	26.1534	6.07191	25.012	13.2915	5.7494	15.529	6.86564
C00051	Reduced glutathione	1	0.975098	Cofactor metabolism	0.160147	0.160041	0.318263	0.224367	0.534688	0.177394	0.340726	0.194	0.232485	0.636713	0.26392	0.199302	0.257923	0.128783	0.175365	0.460882	0.251794	0.180794	0.473208	0.258226	0.341496	0.23454	0.243884	0.318787	0.304022	0.306012	0.454439	0.357009	0.306317	0.190411	0.413326	0.369672	0.615076	0.173901	0.195195	0.226742	0.536797	0.640424	0.52277	0.655164	0.392294	0.513425
C00158	Citrate	1	0.96703	Central Metabolism	0.0227309	0.0126574	0.0137682	0.0103352	0.013415	0.00561414	0.00875297	0.00811324	0.0068529	0.0132108	0.00319244	0.00335175	0.00587743	0.00335591	0.00498894	0.0069338	0.00495517	0.00442772	0.0122407	0.00547463	0.00909678	0.00215878	0.00278026	0.00444824	0.00873094	0.00673882	0.00803262	0.00419102	0.0033554	0.00305012	0.017349	0.0112392	0.010217	0.00279577	0.00223744	0.00364799	0.0541189	0.0347517	0.0410881	0.00692801	0.0064662	0.00577237
C03175	Shikimate-3-phosphate	1	0.231471	Amino acid metabolism	6.33128	5.18049	4.46609	2.82883	4.46652	3.68163	3.08327	3.53317	3.99852	5.88994	3.58737	2.35022	2.02053	2.66607	3.88973	2.2424	1.91367	2.12905	5.33852	4.22715	4.70601	3.12289	2.17748	2.37907	3.10221	2.84486	3.64263	2.34571	2.58032	2.4514	3.30949	3.22889	3.8641	2.14844	2.14965	2.89602	2.64759	2.98286	4.48945	2.64918	1.67851	1.90401
C01094	Hexose-P	1	0.638271	Central Metabolism	0.65652	0.196283	0.264	0.252393	0.362224	0.252324	0.263928	0.212309	0.270355	0.352115	0.109267	0.144501	0.206132	0.137603	0.163251	0.110061	0.142027	0.110861	0.477467	0.20532	0.307089	0.0969397	0.108527	0.127541	0.24892	0.166184	0.24336	0.112636	0.108931	0.117535	0.20038	0.198957	0.270093	0.0936836	0.106888	0.134576	0.127562	0.120966	0.249324	0.0761524	0.121162	0.0928111
C02713	N-acetylmuramate	1	0.741296	Central Metabolism	3.83467	2.66659	5.99709	3.95358	3.23643	4.25858	3.00143	2.76393	3.45968	4.75378	4.59592	3.25121	4.24915	2.5361	4.64888	5.33094	2.4	3.16793	2.7279	5.38295	4.40476	2.74915	6.94314	5.88993	3.80681	7.80577	3.59858	3.7232	2.60172	4.36726	4.53231	2.58817	2.62884	7.70897	1.40138	3.49961	2.69069	2.36284	3.20108	2.14002	1.64308	2.78026
C00015	UDPa	1	0.68653	Nucleotide metabolism	5.74756	4.23125	7.06197	3.22612	2.16079	3.14245	3.96013	7.3135	11.5674	5.31013	1.51723	4.1244	3.63015	6.67206	9.45089	6.10177	2.44591	4.16528	4.4706	4.96352	7.73352	4.05865	2.37547	3.08218	2.62127	6.63304	7.25994	5.35216	3.22844	3.47324	3.03628	6.00233	6.07935	4.27887	3.09942	3.46466	1.86379	5.28757	5.27568	4.16186	1.34801	1.5175
C00003	NAD	1	0.954686	Cofactor metabolism	0.0973242	0.0538991	0.105795	0.0778672	0.0913739	0.0915146	0.13633	0.0758886	0.179164	0.143271	0.0438315	0.0670705	0.0988274	0.0893038	0.0872831	0.104844	0.0520902	0.0527954	0.149062	0.077027	0.105682	0.133301	0.0733568	0.109018	0.0949584	0.0584758	0.112938	0.143171	0.0842092	0.0508004	0.130708	0.0782079	0.114827	0.0979317	0.0519544	0.0789968	0.0830749	0.0619934	0.0501289	0.124237	0.0718005	0.0906504
C00183	Valine	1	0.879189	Amino acid metabolism	0.214974	0.32664	0.611669	0.299792	0.321902	0.343077	0.450066	0.218423	0.307094	0.366543	0.261096	0.231624	0.286791	0.380143	0.412682	0.230868	0.127776	0.142775	0.329656	0.250119	0.313309	0.205326	0.0908706	0.195291	0.492874	0.410847	0.515823	0.167883	0.168946	0.255784	0.763286	0.913615	1.0721	0.352353	0.26898	0.243007	1.60197	1.56043	1.43301	0.287383	0.276617	0.29718
C00327	Citrulline	1	0.831381	Amino acid metabolism	2.20069	1.64986	3.9102	3.57836	4.5092	4.21397	2.67001	1.90282	3.12061	2.68885	1.49532	2.29353	3.71063	2.8701	3.36477	2.73899	1.75612	1.86992	2.05777	2.03449	3.10505	2.22223	1.58259	2.5546	2.44617	2.30865	1.86749	1.41956	1.7141	2.03547	2.35825	1.99985	2.165	1.74728	1.40516	1.44942	4.79685	5.32727	5.12989	1.89973	1.64724	1.81329
C00082	Tyrosine	1	0.870204	Amino acid metabolism	0.827371	1.02251	1.79072	0.862808	1.20881	1.32631	1.45037	0.983655	1.31624	1.05948	0.927844	1.1192	0.76756	0.965264	1.23731	1.19297	1.05105	1.01341	0.726896	0.708558	1.01142	1.45514	1.31226	1.44782	0.707418	0.57322	0.441396	1.2665	1.56404	1.57562	0.598047	0.552244	0.568958	1.34985	0.770575	1.20474	0.464435	0.617005	0.557806	0.566567	0.609064	0.560086
C00475	Cytidine	1	0.897559	Nucleotide metabolism	0.423682	0.186433	1.20193	0.107951	0.193283	0.371511	0.431929	0.226645	0.29067	0.472967	0.494917	0.376232	0.55763	0.492426	0.635284	1.40558	0.646872	1.0882	0.626227	0.345929	1.45389	0.477969	0.452906	0.792707	0.8572	0.43686	1.47537	0.922432	0.674781	0.478095	0.788886	0.597084	2.72647	0.76426	1.69377	2.3158	0.468475	1.73188	2.28105	2.18593	1.20085	1.51444
C00387	Guanosine	1	0.910039	Nucleotide metabolism	0.56015	0.197273	0.497662	0.13107	0.221272	0.464366	0.612269	0.391281	0.739581	1.23567	0.533969	0.848029	0.697221	0.638576	0.844125	4.60805	1.37886	3.52269	1.29029	0.24861	1.74625	0.975946	1.0889	1.83124	1.15346	0.368253	2.50702	2.93618	1.36409	0.7192	0.585044	0.905936	4.24678	0.790207	2.06881	4.52199	0.433597	3.12924	5.0049	3.88837	3.09812	2.76671
C00055	CMP	1	0.238129	Nucleotide metabolism	0.155888	0.0602177	0.0693129	0.0490005	0.0973281	0.0705568	0.103992	0.11139	0.120541	0.144374	0.0686683	0.0711404	0.0716694	0.0700686	0.110988	0.140972	0.0779766	0.101531	0.217807	0.0732202	0.173218	0.0877823	0.09841	0.12824	0.111891	0.0744135	0.098481	0.122995	0.0652431	0.0643828	0.124786	0.0886617	0.110968	0.104263	0.127701	0.102785	0.0610042	0.0761189	0.124893	0.13235	0.138576	0.119989
C00105	UMP	1	0.858384	Nucleotide metabolism	0.332952	0.201115	0.213783	0.209139	0.355552	0.179435	0.240937	0.330538	0.271157	0.700945	0.308563	0.239019	0.208671	0.203275	0.216396	0.481618	0.310755	0.330265	0.616837	0.201562	0.587151	0.331808	0.388069	0.339285	0.461991	0.207786	0.351995	0.677331	0.320448	0.252767	0.445988	0.332837	0.402144	0.409384	0.329739	0.406748	0.298434	0.238605	0.357194	0.345941	0.444833	0.377629
C00575	cAMP	1	0.731196	Nucleotide metabolism	0.811933	2.56832	1.34323	0.672514	2.19485	1.0883	0.510891	0.711543	1.05834	0.644246	0.575156	0.63906	0.514631	0.302239	0.814303	0.698412	1.15493	0.669326	0.675953	0.684915	1.45235	0.657457	0.628323	0.438303	0.536788	0.652918	0.532211	0.458286	0.299213	0.835182	0.383421	0.431589	0.862912	0.484619	0.401107	0.490113	0.32531	0.450071	0.943046	0.53165	0.459899	0.631201
C00020	AMP	1	0.819031	Nucleotide metabolism	0.100197	0.068201	0.0668229	0.0312137	0.0570544	0.034207	0.0839659	0.0695286	0.0781523	0.139754	0.0312471	0.0501993	0.0554339	0.0525289	0.0714243	0.0885189	0.0836212	0.0698744	0.13461	0.0557922	0.166304	0.0712953	0.0541114	0.060032	0.0699482	0.0553053	0.0996719	0.102948	0.0648343	0.062724	0.0683922	0.0759716	0.0900054	0.077346	0.0626309	0.120892	0.0607001	0.0733199	0.109157	0.127836	0.115154	0.102287
C00144	GMP	1	0.649437	Nucleotide metabolism	0.056535	0.0368677	0.0254682	0.0241516	0.0281243	0.0254449	0.0351372	0.0821866	0.0768197	0.0747808	0.0292186	0.0571935	0.0533237	0.0586166	0.098483	0.0676798	0.0933767	0.0783885	0.132531	0.0508949	0.0831232	0.0413823	0.0507723	0.0329626	0.0396013	0.0297187	0.0938005	0.123115	0.0364532	0.041539	0.0617186	0.0702536	0.108383	0.0833376	0.0395125	0.0495363	0.0289108	0.0452192	0.0667912	0.0907062	0.0685076	0.0409777
C00008	ADP	1	0.808621	Nucleotide metabolism	0.0928849	0.0619503	0.0743206	0.0609217	0.099835	0.0973219	0.0975512	0.050675	0.133426	0.121023	0.0405429	0.0723317	0.0917407	0.0689687	0.110315	0.105472	0.0464609	0.064118	0.107216	0.091185	0.0900624	0.0966603	0.0805852	0.101607	0.125731	0.0528106	0.073392	0.100571	0.0731443	0.051342	0.109397	0.110735	0.0955316	0.0643138	0.050429	0.0448466	0.0560156	0.0544024	0.081343	0.122345	0.0456852	0.078313
C00035	GDP	1	-0.356793	Nucleotide metabolism	18.1386	7.90741	9.38093	11.7477	15.1496	14.0448	13.7626	10.9859	21.4116	40.2796	4.11939	10.3801	13.0812	9.61206	13.5023	28.8679	17.8269	11.626	36.9797	6.32755	22.9651	14.9011	9.65771	19.9743	17.3848	8.15516	19.1548	32.4834	22.487	8.70361	16.8619	16.397	23.0239	10.9268	15.8921	20.4646	10.0787	11.5479	22.1488	33.3249	18.0638	11.457
C00002	ATP	1	0.231363	Nucleotide metabolism	0.0859244	0.0352566	0.0552732	0.0264203	0.0202053	0.0159996	0.0193628	0.012698	0.0125348	0.016557	0.0115155	0.0135567	0.012314	0.0114917	0.0122744	0.0108913	0.00735996	0.00914775	0.0167087	0.00971236	0.0197698	0.0109859	0.00301442	0.0101161	0.00873707	0.0170441	0.0255242	0.0102082	0.00681433	0.012124	0.0145457	0.00775833	0.0165596	0.00517279	0.0152616	0.0169276	0.00481932	0.00754278	0.0119634	0.00537807	0.00441128	0.00631292
C00010	Coenzyme A	1	0.584958	Cofactor metabolism	0.0480045	0.0294529	0.0252088	0.0148142	0.0165208	0.0163873	0.0131738	0.0165225	0.0159499	0.0106098	0.00642765	0.0114206	0.00760066	0.00847653	0.0143871	0.00710076	0.00800801	0.00531707	0.00670772	0.00728036	0.0119758	0.00818117	0.00544446	0.0109095	0.00560239	0.00819439	0.00817362	0.00589778	0.00572006	0.00528029	0.00465287	0.00540711	0.00925482	0.00365329	0.00336935	0.00611194	0.00391154	0.00345785	0.00455969	0.00284353	0.0044216	0.00214138
C00021	S-Adenosyl-L-homocysteine	1	0.67737	Amino acid metabolism	0.471883	0.597299	0.494526	0.457676	0.523722	0.595292	0.611743	0.723454	0.667748	0.731339	0.439708	0.544898	1.01737	0.893812	0.675471	0.803799	0.666312	0.777058	0.904912	1.04541	1.16833	1.30112	0.607731	1.29397	0.561648	0.53745	1.14098	1.25159	0.794099	0.727016	1.5043	0.780303	1.42029	0.888633	0.669804	1.28965	2.50694	1.81486	2.76617	2.27929	1.51317	1.89243
C00019	S-Adenosylmethionine	1	0.816527	Amino acid metabolism	0.0821357	0.099855	0.0984245	0.170421	0.458251	0.0921746	0.198765	0.134337	0.163991	0.342876	0.104361	0.0904343	0.175068	0.134307	0.141651	0.346109	0.178167	0.158576	0.362885	0.22161	0.404537	0.182874	0.212339	0.194179	0.215457	0.265658	0.244612	0.232454	0.159107	0.172112	0.310269	0.277601	0.387396	0.207833	0.0906033	0.238862	0.360795	0.494077	0.441102	0.449786	0.284069	0.441825
